# Supplementary material for: BDP1 Alterations Correlate with Clinical Outcomes in Breast Cancer
Source: Cancers (Basel). 2022 Mar 25;14(7):1658. doi: 10.3390/cancers14071658 (PMC8996959; doi:10.3390/cancers14071658)
Supplement: Supplementary file 1 [file cancers-14-01658-s001.zip]

Archive with 1 entries (1 files):
- cancers-1618265-supplementary.pdf
